# Supplementary material for: The Role of Fatty Acid-Binding Protein 4 in the Characterization of Atrial Fibrillation and the Prediction of Outcomes after Catheter Ablation
Source: Int J Mol Sci. 2022 Sep 21;23(19):11107. doi: 10.3390/ijms231911107 (PMC9570077; doi:10.3390/ijms231911107)
Supplement: Supplementary file 1 [file ijms-23-11107-s001.zip]

Archive with 1 entries (1 files):
- ijms-1897306-supplementary.pdf
